# Supplementary material for: Microbial interactions lead to rapid micro-scale successions on model marine particles
Source: Nat Commun. 2016 Jun 17;7:11965. doi: 10.1038/ncomms11965 (PMC4915023; doi:10.1038/ncomms11965)
Supplement: Supplementary Data — Isolate phenotypes. [file ncomms11965-s2.xlsx]

## Sheet: suppTable_isolate_phenotypes.tx
Supplementary Data 1: Isolate phenotypes
Strain	OTU	16S_seq	Taxonomy	Motile	Chitinase_secretion	Chitin_growth	GlcNAc_growth	(GlcNAc)2_growth
6D02	OTU_38	tgcnngtcgagcggaacgagaatagcttgctattcggcgtcgagcggcggacgggtgagtaatgcttggggaactgcccagtcgagggggacaactattggaaacgatagctaataccgcatacgccctacgggggaaaggaggggactcttcggagcctttcgcgattggatgtacccaagtgggattagctagttggtgaggtaatggctcaccaaggcgacgatccctagctggtttgagaggatgatcagccacactggaactgagacacggtccAgaCtCctAcgggAggcagCAgtggggaATAttgcACAatgggCGCAaGCcTgatgcAGcCATGCcGCgtGtATGaAGAAGGCCTTCGggTtgtaaagtactttcagcGAGgAgGaaaGg…	Bacteria;Proteobacteria;Gammaproteobacteria;Alteromonadales;NB-1d;	TRUE	FALSE	FALSE	TRUE	TRUE
6G02	OTU_38	ctnncnnnnntcnngcgnaacgagaatagcttgctattcggcgtcgagcggcggacgggtgagtaatgcttggggaactgcccagtcgagggggacaactattggaaacgatagctaataccgcatacgccctacgggggaaaggaggggactcttcggagcctttcgcgattggatgtacccaagtgggattagctagttggtgaggtaatggctcaccaaggcgacgatccctagctggtttgagaggatgatcagccacactggaactgagacacggtccagactcctacgggaggcagcagtggggaatattgcacaaTGGGCGcaagcctgatgcAGccatgcCGCGtgtatgaagaaGGCCTtCGggTtGtaaaGtaCTtTCAGCGAGGAgGa…	Bacteria;Proteobacteria;Gammaproteobacteria;Alteromonadales;NB-1d;	TRUE	FALSE	FALSE	TRUE	TRUE
6C06	OTU_44	tnacnntgcnnntcgnacggtaacagagaagtgcttgcacttttgctgacgagtggcggacgggtgagtaatgcttgggaatatgccaaaacgtgggggacaacagttggaaacgactgctaataccgcataatgtcttcggaccaaagcaggggaccttcgggccttgcgcgttttgattagcccaagtgggattagctagttggtaaggtaatggcttaccaaggcgacgatccctagctggtcttagaggaTGACCAGCCACACTgGAACTGAgACACGgTCcAGACTCCtAcggGaGgCAgcAGTGgggaatATtGCACAatggggGAAACCCTgatgcaGccATGCCGCGTGTgTGaAgAaggctttcggGttGtaaagcactttcagtgggga…	Bacteria;Proteobacteria;Gammaproteobacteria;Alteromonadales;Psychromonadaceae;Psychromonas;	TRUE	TRUE	TRUE	TRUE	TRUE
6E03	OTU_44	tgcnngtcnnncggnaacanagaagtgcttgctcttttgctgacgagtggcggacgggtgagtaatgcttgggaatatgccaaaacgtgggggacaacagttggaaacgactgctaataccgcataatgtcttcggaccaaagcaggggaccttcgggccttgcgcgttttgattagcccaagtgggattagctagttggtaaggtaatggcttaccaaggcgacgatccctagctggtcttagaggatgaccagccacacTGGAACTGAGACAcGGTCCAGACTCCTACgggaggCAgcAgtggggaatAttgcaCAatgggggAAACCcTgatgcAGcCATGCcGCGTGTGTGAAgaaggctttcgggtTgtaaagcactttcagtggggaggaaag…	Bacteria;Proteobacteria;Gammaproteobacteria;Alteromonadales;Psychromonadaceae;Psychromonas;	TRUE	TRUE	TRUE	TRUE	TRUE
6H04	OTU_44	tgnngtcgaacggnagcagannnatgcttgctcttttgctgacgagtggcggacgggtgantaatgcttgggaatatgccaaaacgtgggggacaacagttggaaacgactgctaataccgcataatgtcttcggaccaaagcaggggaccttcgggccttgcgcgttttgattagcccaagtgggattagctagttggtaaggtaatggcttaccaaggcgacgatccctagctggtcttagaggatgaccagccacactggaactgagacacggtccagactcctacgggaggcagcagtggggaatattgcacaatggggGAAAccCTgatgcAGccatgcCgcgtgTgTgaagaaggctttCggGTTGtaaagcActttcagtggggaggaaaGg…	Bacteria;Proteobacteria;Gammaproteobacteria;Alteromonadales;Psychromonadaceae;Psychromonas;	TRUE	TRUE	TRUE	TRUE	TRUE
1A01	OTU_17	tgnngtcgagcggaacgacaacattgaatcttcggaggatttgttgggcgtcgagcggcggacgggtgagtaatgcctaggaaattgccttgatgtgggggataaccattggaaacgatggctaataccgcataatgcctacgggccaaagagggggatcttcggacctctcgcgtcaagatatgcctaggtgggattagctagttggtgaggtaatggctcaccaaggcgacgatccctagctggtctgagaggatgatcagccacactggaactgagacacggtccagactcctacgggaggcagcagtggggaatattgcacAATgggCgaaAGcctgatgcaGCCATGCcGCGTgTATgAaGAaGgCCTTCGggTtGtaaaGtactttcaGTTGT…	Bacteria;Proteobacteria;Gammaproteobacteria;Vibrionales;Vibrionaceae;Vibrio;	TRUE	TRUE	TRUE	TRUE	TRUE
3C02	OTU_17	tcnagcggaaacgacactaacaatcnttcgggtgcgttaatgggcgtcgagnnnnnnnngggtgagtaatgcctaggaaattgccttgatgtgggggataaccattggaaacgatggctaataccgcataatgcctacgggccaaagagggggatcttcggacctctcgcgtcaagatatgcctaggtgggattagctagttggtgaggtaatggctcaccaaggcgacgatccctagctggtctgagaggatgatcagccacactggaactGAGACAcGGTCCAGACTCCTACgggaggCAgcAgTGgggAaTAttgCACAatgggCGAaaGCCTgatgCAGCcATGCCGcgTGtAtGAAGAAGGCCTTCgGGTTGTaaagtactttcagttgtgagg…	Bacteria;Proteobacteria;Gammaproteobacteria;Vibrionales;Vibrionaceae;Vibrio;	TRUE	TRUE	TRUE	TRUE	TRUE
4B04	OTU_17	tcnagcggnaacgacactaacaatccttcgggtgcgttaatgggcgtcgannnnnggacgggtgagtaatgcctaggaaattgccttgatgtgggggataaccattggaaacgatggctaataccgcataatgcctacgggccaaagagggggatcttcggacctctcgcgtcaagatatgcctaggtgggattagctagttggtgaggtaatggctcaccaaggcgacgatccctagctggtctgagaggatgatcagccacactggaactgagacacggtccagactcctacgggaggcagcagtggggaatattgcacAATggGCGaaagcctgatgcaGccatgccgcGTgtaTGAaGAAGgCcTtCGggTtGtaaagtactttcagtTgtgagg…	Bacteria;Proteobacteria;Gammaproteobacteria;Vibrionales;Vibrionaceae;Vibrio;	TRUE	TRUE	TRUE	TRUE	TRUE
6D03	OTU_40	tgcantcgagcggaacgagaatagcttgctattcggcgtcgagcggcggacgggtgagtaatgcctgggaaattgccctgatgtgggggataaccattggaaacgatggctaataccgcataatgccttcgggccaaagagggggaccttcgggcctctcgcgtcaggatatgcccaggtgggattagctagttggtgaggtaaaggctcaccaaggcgacgatccctagctggtctgagaggatgatcagccacACTGGaACTGAGACAcGGtCcAGACTCCTACgggaGgCagCAGtGgggaATAttgcACAATgGGCGCAAgcCTgATGCAgcCATGCCGcgTgtATGAAGAaggccttcgggttGtaaagtactttcagcagtgAgGaagggtGT…	Bacteria;Proteobacteria;Gammaproteobacteria;Vibrionales;Vibrionaceae;	TRUE	TRUE	TRUE	TRUE	TRUE
6E01	OTU_40	tgcnagtcnngcggaaacgagaatagcttgctattcngcgtccagcggcggacgggtgattaatgcctgggaaattgccctgatgtgggggataaccattggaaacgatggctaataccgcatgatgccttcgggccaaagagggggaccttcgggcctctcgcgtcaggatatgcccaggtgggattagctagttggtgaggtaaaggctcaccaaggcgacgatccctagctggtctgagaggatgatcagccacactggaactgagacacggtccagactcctacgggaggcagcagtggggaatattgcacaatgggcgcaagccTGaTGcAGCCATGCcgCgTGTATGaAGaaggccTtcgggtTGTaaagtactttcagcagtgaggaagggt…	Bacteria;Proteobacteria;Gammaproteobacteria;Vibrionales;Vibrionaceae;	TRUE	TRUE	TRUE	TRUE	TRUE
3D05	OTU_110	tcgagcggtaacatttntancttgnttnaagatgacaagaggcggacaggtgngtaatgngtgggaacatgccttgaggtgggggacaacagttggaaacgactgcgaataccgcataatgtctacggaccaaagggggcttctgctctcgccttttnattggcccaagtgggattagctatttggtgaggtaatggctcaccaaggcgacgatccctatctggtttgagagGatGATcACCCACACTGGaACTGAGAcAcGGtccACaCtCcCAcggGaGgCGCcAgtgggGaATATTGcACAATgGGCGCAaGCcTGATGCANCcatgccgcgtGTGTGAaaAAAgccttcggGtTgtaaagcactttcTCtcACGAGGaaaGgttagtcgttaata…	Bacteria;Proteobacteria;Gammaproteobacteria;Alteromonadales;Pseudoalteromonadaceae;Pseudoalteromonas;	TRUE	TRUE	TRUE	TRUE	TRUE
3F01	OTU_110	tgcncnanngggnnncnnnnngatgcnnnatgccgnngtgtnntgaagnagncnttcgggttgtaaagcnntttcagtcaggaggaaaggttagtcgtaataccgggctagctgtgacgttactgacagnagaagcacnggctaactccgtgccagcagccgcggtaatacggagggtgcgagcgttaatcggaattactgggcgtaaagcgtacgcaggcggtttgttaagcgagatgtgaaagccccgggctcaacctgggaactgcatttcgaactggcaaactagagtgtgatagagggtggtagaatttcaggtgtagcggtgaaatgcgtagagatctgaaggaataccgatggcgaaggcagccacctgggtcaacactgacgctcatgtac…	Bacteria;Proteobacteria;Gammaproteobacteria;Alteromonadales;Pseudoalteromonadaceae;Pseudoalteromonas;	TRUE	TRUE	TRUE	TRUE	TRUE
4D01	OTU_110	tcgagcggtaacagaaagtagcttgctactttgctgacgagcggcggacgggtgagtaatgcttgggaacatgccttgaggtgggggacaacagttggaaacgactgctaataccgcataatgtctacggaccaaagggggcttcggctctcgcctttagattggcccaagtgggattagctagttggtgaggtaatggctcaccaaggcaacgatccctagctggtttgagaggatgatcaGCCACACTggaACTGAGAcACGGTCCAGACTCCTACGGGAGGCAGcAGTgGGGAATATTGCACAATGGgCGAaAGCCTgaTgcAgCCATGCcGCGTGTGTGAAgAAGGCCTtCGGgTtGtaaagcActtTCAGTCAGGAgGaaagggtgtgagtTaA…	Bacteria;Proteobacteria;Gammaproteobacteria;Alteromonadales;Pseudoalteromonadaceae;Pseudoalteromonas;	TRUE	TRUE	TRUE	TRUE	TRUE
1F03	OTU_82	tcgagcggaacgagaaatagcttgctatttcggcgtcgagcggcggacgggtgagtaatgcttgggaatatgccttatggtgggggacaacagttggaaacgactgctaataccgcataacgtctacggaccaaagggggggatcttcggacctctcgccatttgattagcccaagtgagattagctagttggtaaggtaatggcttaccaaggcgacgatctctagctggtttgagaggatgatcagccacactgggactgagacacGGCcCAGaCtCctAcgggaggCAgcAGTGgggaATATTGcaCAATGGgggAAACCCTgatgcaGCcAtGcCGCGTGTGTGAAGAAGGcCTTCGGgTtGtaaagcactttcaGTTGTgAGgaaaggtatgta…	Bacteria;Proteobacteria;Gammaproteobacteria;Alteromonadales;Colwelliaceae;Colwellia;	FALSE	FALSE	TRUE	FALSE	FALSE
6E02	OTU_82	tgcagtcgagcggaacgatgaaaagcttgcttttcaggcgtcgagcggcggacgggtgagtaatgcttgggaatatgcctttaggtgggggacaacagttggaaacgactgctaataccgcataatgtctacggaccaaagggggggatcttcggacctcttgcctaaagattagcccaagtgagattagctagtaggtgaggtaatggctcacctaggcgacgatctctagctggtttgagaggatgatcagccacactgggactgagacacggccCAgaCtCctACggGAgGCAGCAGTggggaAtAttgcACaATggGCGaaAGCCTGATGcAgCCATGCcGCGTgTgTGAAGAAGGCCTTCGGgTTGtaaagcaCTTtcagttgtgaggaaaggg…	Bacteria;Proteobacteria;Gammaproteobacteria;Alteromonadales;Colwelliaceae;Colwellia;	FALSE	FALSE	FALSE	FALSE	FALSE
4G03	OTU_10	tgcnngtcnaggngtnacagggaaaagctnnnntttttgctgacgaccggcgaacgnnnnnnnnacgcgtatagaatctgccttgtacaggaggatagcctttanaaatgaagattaatactccataatgttgagagatggcatcatcttttaattaaagatttatcggtacaagatgactatgcgtcctattagctagatggtaaggtaacggcttaccatggcaacgataggtagggggtctgagaggattatcccccacactggtactgagacacggaccagactCCTACggGAGgCagcaGTGAGgAaTAtTggtcaatggaggcaACTCTGaAcCAGccAtgcCgcgTGCAGgAagactGCCCTATgGGTtGTAAaCtgcttttatacaggaag…	Bacteria;Bacteroidetes;Flavobacteria;Flavobacteriales;Flavobacteriaceae;Tenacibaculum;	FALSE	FALSE	FALSE	FALSE	FALSE
3B05	OTU_41	ggnaacngatctancttgctnnatgctgacgagcggcggacggntnngtaacgcgtaggaatctaccgagtagtgggggatagcccagagaaatttggattaataccgcatacgccctacgggggaaaggaggggatcttcggacctttcgctatttgatgagcctgcgtaagattagctagttggtagggtaaaggcctaccaaggcgacgatctttagctgttctgagaggatgatcagccaCACTGGGACTGAGAcACGGCcCAGaCtcctACgggaggCAGCAgtGgggAaTATTGGACAATGGgggCAACCCTgaTcCAGCcatgcCGCGTGTGtgaAgaaggccttcgggttgtaaagcActttcagatgtgAGgaaaggttagtagctaata…	Bacteria;Proteobacteria;Gammaproteobacteria;Oceanospirillales;Oceanospirillaceae;Neptunomonas;	FALSE	FALSE	TRUE	FALSE	FALSE
4H09	OTU_41	tgnaagtcgagcggtaacagatctagcttgctagatgctgacgagcggcggacgggtgagtaacgcgtaggaatctaccgagtagtgggggatagcccagagaaatttggattaataccgcatacgccctacgggggaaaggaggggatcttcggacctttcgctatttgatgagcctgcgtaagattagctagttggtagggtaaaggcctaccaaggcgacgatctttagctgttctgagaggatgatcagccacactgggactgagacacggcccagactcctacgggaggcagcagtggggaaTATTGGACaATggggGcaacccTGATCcAGCCATGCCgcGTgTgtgaAGaAgGcCttcgggtTGTaaagcActttcagaTGtgaggaaaggt…	Bacteria;Proteobacteria;Gammaproteobacteria;Oceanospirillales;Oceanospirillaceae;Neptunomonas;	FALSE	FALSE	TRUE	FALSE	FALSE
5G01	OTU_41	tgnnngtcnagcggtaacnnnnctagcttgctagatgctgacgagcggcggacgggtgagtaacgcgtaggaatctaccgagtagtgggggatagcccagagaaatttggattaataccgcatacgccctacgggggaaaggaggggatcttcggacctttcgctatttgatgagcctgcgtaagattagctagttggtagggtaaaggcctaccaaggcgacgatctttagctgttctgagaggatgatcagccacactgggactgagacacggcccagactcctacGGGAGGCAGCAGTgggGaAtaTtgGACAatgggggCAaCccTgaTccagccatgcCgCGtgTgTgaAgaaggccttCgggTtgtaaagcactttcagatgtgaggaaaggT…	Bacteria;Proteobacteria;Gammaproteobacteria;Oceanospirillales;Oceanospirillaceae;Neptunomonas;	FALSE	FALSE	TRUE	FALSE	FALSE
4A12	OTU_73	tgcnngtcgaggggtnnnggagtgcttgcactcgctgacgaccggcgcacgggtgcgtaacgcgtatagaacttaccttttacagagggatagcctttagaaatgaagattaatacctcatagtattgaaacttggcatcaagatttaattaaagatttatcggtaaaagatggctatgcgtcctattagctagatggtaaggtaacggcttaccatggctacgataggtaggggccctgagagggggatcccccacacTGGTACTgaGACAcggaccAGACTcCtAcgggaggcagCAGTGAggaaTATtgggcaatggaggcaactctgAcccaGCcatgccgcgtgCAgGaAGACGGCCCtATGggTtgtaaactgcttttatacaggaagaaaca…	Bacteria;Bacteroidetes;Flavobacteria;Flavobacteriales;Flavobacteriaceae;Polaribacter;	FALSE	FALSE	FALSE	FALSE	FALSE
4C08	OTU_73	tgcnngtcgaggggtaacattgtgcttgcacagatgacgaccggcgcacgggtgcgtaacgcgtatagaacctaccttttacagagggatagcctttagaaatgaagattaatacctcatagtattgcgatttggcatcaaattgtaattaaagatttatcggtaaaagatggctatgcgtcctattagttagttggtaaggtaacggcttaccaagacatcgataggtaggggtcctgAGAGGGAGATccccCACACtggtACtgaGACAcggAccAgactcctacgggaggCagcAGtGAgGAATaTtGGACAaTGgaGgagaCtCtgatccAGccatgccgcgtgcaggaagactgccctatGggTTGtaaactgcttttatacaggaagaaacac…	Bacteria;Bacteroidetes;Flavobacteria;Flavobacteriales;Flavobacteriaceae;Polaribacter;	FALSE	FALSE	FALSE	FALSE	FALSE
5A01	OTU_73	tgcangtcgaggggtaacattggtgcttgcactagatgacgaccggcgcacgggtgcntaacgcgtatagaacttaccttttacagggggatagcctttagaaatgaagattaatatcccatagtattgaggcttggcatcaagacttaattaaagatttatcggtaaaagatggctatgcgtcctattagctagatggtaaggtaacggcttaccatggcaacgataggtaggggccctgagagggGGAtCCCCCACACTGGTacTGAgACAcGGACCAGACtCCTACggGAgGcagcagtgAGGAataTTgggcaaTGgaGgCAaCTCtGAccCAGCcAtGccgCgTGcaGgaagaCtGCcCTATGgGttgtaaaCtgcttttAtacaggaagaAac…	Bacteria;Bacteroidetes;Flavobacteria;Flavobacteriales;Flavobacteriaceae;Polaribacter;	FALSE	FALSE	FALSE	FALSE	FALSE
5F06	OTU_89	tcgaggggtnncangagtagcttgctatttgctgacgaccggcgcacgggtgcgtaacgcgtatagaatctaccttatactgggggatagcctttggaaacgaagattaataccccatagtattattttttggcatcattaaataattaaagtttcggcggtataagatgactatgcgttctattagttagttggtaaggtaacggcttaccaagacttcgatagataggggtcctgagagggagatcccccacactggtactgagacacggaccagactcctacgggaggcagcagtgaggaatattggacaatggaggcaactctgatccagcCatgcCgCgTgtAGgaagactgccctaTGggTtGtaaactacttttatatgggaagaAtaaggt…	Bacteria;Bacteroidetes;Flavobacteria;Flavobacteriales;Flavobacteriaceae;Dokdonia;	FALSE	FALSE	FALSE	FALSE	FALSE
4E07	OTU_190	tgnnnnncgngngcnctcttcggagttgagcggcggacgggttagtaacgcgtgggnatntncccttctctaaggaatagccactggaaacggtgagtaataccttatacgcccttcgggggaaagatttatcggagaaggattagcccgcgtaagattagatagttggtggggtaatggcctaccaagtctacgatctttagctggttttagaggatgatcagcaacactgggactgagacacggcccagACTCcTACggGAGGCAGCAgTggGGAAtCtTggacaatgggCgCAaGcctgatccAGCcATGCCGCgTgagtgatgaagGcCtTAgggtCGTaaaGCtctttcgccAgaGaTGATaatgacAgtAtCTgGTaaAgaaACccCggCTaa…	Bacteria;Proteobacteria;Alphaproteobacteria;Rhodobacterales;Rhodobacteraceae;	TRUE	FALSE	FALSE	TRUE	TRUE
5C01	OTU_190	tgcaagtcgagcgcnctcttcggagtgagcggcggacgggttagtaacgcgtgggantatgcccttctctaaggaatagccactggaaacggtgagtaataccttatacgcccttcgggggaaagatttatcggagaaggattagcccgcgtaagattagatagttggtggggtAATGGCCTACCAAGTCTACGATCttTAgCTggtttTAGaggatgatcagCAACActgggaCtgagACACgGcccAgACtCctAcgggaggcaGCAGTggggaatCtTgGACaatgggCgcaagcctgatccaGccatgcCgcGtgagtgatgaaggCCTtagggtcgtaaagCtctttcgccagagatgataatgacagtatctggtaaagaaaccccggctaac…	Bacteria;Proteobacteria;Alphaproteobacteria;Rhodobacterales;Rhodobacteraceae;	FALSE	FALSE	FALSE	FALSE	FALSE
4A10	OTU_37	tgnnnnncgagcgccaccttcgggtggagcggcggacgggttagtaacgcgtgggaacatacccagatctaaggaatagccactggaaacggtgagtaataccttatacgcccttcgggggaaagatttatcggatttggattggcccgcgttagattagatagttggtggggtaacggcctaccaagtctaCGATCTAtagctGGtttTAgaggaTgatcagcaAcACTggGACTGAgaCacGGCCcAGACTCctAcgggaGgCagcAGTgggGAATCTtggAcaatgggcgcaaGCCTgatccaGccatgccgcgtgagtgatgaaggccctagggtcgtaaagctctttcgccagagatgataatgacagtatctggtaaagaaaccccggctaaC…	Bacteria;Proteobacteria;Alphaproteobacteria;Rhodobacterales;Rhodobacteraceae;	FALSE	FALSE	FALSE	FALSE	FALSE
4G09	OTU_37	tgnnnnnncgagcgccaccttcgggtggagcggcggacgggttagtaacgcgtgggaacatacccagatctaaggaatagccactggaaacggtgagtaataccttatacgcccttcgggggaaagatttatcggatttggattggcccgcgttagattagatagttggtggggtaacggcctaccaagtctacgatctatagctggttTTAGAGgatgatcagcaAcACTgggACtgaGACACgGcccagaCtCctAcggGaggCagcagTGgggaAtcttggacaAtgggCgcaaGCCTgatccaGccatgccgcgtgagtgatgaaGgCcCtagggtcgtaaagCtctttcgccagagatgataatgacagtatctggtaaagaaaccccggctaa…	Bacteria;Proteobacteria;Alphaproteobacteria;Rhodobacterales;Rhodobacteraceae;	FALSE	FALSE	FALSE	FALSE	FALSE
4F10	OTU_11	tcgagcgcactcttcggagtgagcggcggacgggttagtaacgcgtgggaacatacctttcggtaaggaatagccactggaaacggtgagtaataccttatacgcccttcgggggaaagatttatcgccgagagattggcccgcgttagattagatagttggtggggtaacggcctaccaagtcTACGATCTATagctGGTtttagaggatgatcagCAACACTGggaCtgagacACGGCccAgaCtCCTACGggAGgCagcAGTgggGAATCtTGgacaatgggcgcaagCcTgatccaGccatgccgcgtgagtgatgaaGGCCTtagggtcgtaaagCtctttcgccagagatgataatgacagtatctggtaaagaaaccccggctaactccgtg…	Bacteria;Proteobacteria;Alphaproteobacteria;Rhodobacterales;Rhodobacteraceae;	FALSE	FALSE	FALSE	FALSE	FALSE
5D01	OTU_11	tcnagcgcactcttcggagtgagcggcggacgggttagtaacgcgtggnnnnntnnctttcggtaaggaatagccactggaaacggtgagtaataccttatacgcccttcgggggaaagatttatcgccgagagattggcccgcgttagattagatagttggtggggtaacggcctaccaagtctacgatctatagctggttttagaggatgatcagcaacactgggactgagacacggcccagactcctacgggaggcagcagtggggaatcttggacaatgggcgcaagcctgatccagccatgccgcgtgagtgatgaaggccttagggtcgtaaagctctttcgccagagatgataatgacagtatctggtaaagaaaccccggctaactccgtg…	Bacteria;Proteobacteria;Alphaproteobacteria;Rhodobacterales;Rhodobacteraceae;	FALSE	FALSE	FALSE	FALSE	FALSE
5F01	OTU_11	agtcgagcgcactcttcggagtgagcggcggacgggttagtaacgcgtgggaacatacctttcggtaaggaatagccactggaaacggtgagtaataccttatacgcccttcgggggaaagatttatcgccgagagattggcccgcgttagattagatagttggtggggtaacggcctaccaagtctacgatctaTAGCTGGtTTTAGAggatgatcagCAACACTggGACTGAGACACGGccCAGACTcCTAcgggaGgcaGcAgtggggAatCttggAcaaTgggCgcAagcCTGatccaGccatgccgcgtgagtgatgaagGCCttagggtcgtaaagctctttcgccagagatgataatgacagtATCTGgTAaaGAaacccCggctaactccg…	Bacteria;Proteobacteria;Alphaproteobacteria;Rhodobacterales;Rhodobacteraceae;	FALSE	FALSE	TRUE	FALSE	FALSE
6B07	OTU_30	catgcaagtcgaggggcagcggggaaaagcttgcttttccgccggcgaccggcgcacgggtgcncaccgcgtatggaacctgccttgtacaggggaatagcccagggaaacttggattaatgccccgtagtaccgtatttcggcatcgttatacggttaaagccttcgggcggtacaagatggccatgcgtcccattagcttgttggtaaggtaacggcttaccaaggctacgatgggtaggggccctgagagggggatcccccacACTGGTACTGAGACAcggaccAgaCtCCTAcgggAggCagcAgtgaGGAATATtggacAatggAggagaCtCtgatccaGccatgcCgcgTGcagGaagaatGCCCTatGggtagtaaaCtgcttttatacgg…	Bacteria;Bacteroidetes;Flavobacteria;Flavobacteriales;Flavobacteriaceae;Maribacter;	FALSE	FALSE	FALSE	FALSE	FALSE
3D04	OTU_3	tgcaagtnnaacnnnaacatgtctagcttgntngatgatgtcgagtggcggacggnnnnnaaangcttgggaacttgcctttgcgagggggataacagttggaaacgactgctaataccgcataatgtcttcggaccaaacggggcttcggctctggcgcaaagagaggcccaagtgagattagctagttggtgaggtaaaggctcaccaaggcaacgatctctagctgttctgagaggaagatcagccacactgggactgagacacggcccAGACTCctacgggaggCAGCAGTGgggAaTATtgcACAAtgggggAaACCCTGaTGCAGCCATGcCGCGTgTGTGAAGAaGGCCTTCgGGtTgtaaagcACTttcagtTGTGAGgAaaagttagtag…	Bacteria;Proteobacteria;Gammaproteobacteria;Alteromonadales;Alteromonadaceae;Alteromonas;	TRUE	FALSE	TRUE	FALSE	FALSE
4B03	OTU_3	acggtaacaggaagtgcttgcacttcgctgacgnntggcggacgggtnngtnatgcttgggaacttgcctttgcgagggggataacagttggaaacgactgctaataccgcataatgtctacggaccaaacggggcttaggcttcggcgcaaagagaggcccaagtgagattagctagttggtaaggtaaaggcttaccaaggcaacgatctctagctgttctgagaggaagatcagccacactggaactgagacacggtccagactcctacgggagGCAGCAGTggggaATAttgcACaatggggGAaaCCcTgatgcaGCcatgccgcgtgtgTGAAGaAgGCCTTCGggTTGtaaagcACTtTCAGTtGtgaGgaaaagttagtagtTaatacctg…	Bacteria;Proteobacteria;Gammaproteobacteria;Alteromonadales;Alteromonadaceae;Alteromonas;	TRUE	FALSE	TRUE	FALSE	FALSE
6C01	OTU_3	tgcnngtcnancggnaacatgtctagcttnntnnatgatgtcgagtggcggacggnnnnntantgcttgggaacttgcctttgcgagggggataacagttggaaacgactgctaataccgcataatgtcttcggaccaaacggggcttcggctccggcgcaaagagaggcccaagtgagattagctagttggtgaggtaaaggctcaccaaggcaacgatctctagctgttctgagaggaagatcagccacactgggactgagacacggcccagactcctaCGgGAGGCAGCAGTgggGaatattgcACaATggggGaaaCcCTGaTgcAGccAtgccgcgtGTgTgaAGAaGgCcTtCgggTtgtaaagcACtttcagtTGTGAGGaaaagTtagtag…	Bacteria;Proteobacteria;Gammaproteobacteria;Alteromonadales;Alteromonadaceae;Alteromonas;	TRUE	FALSE	TRUE	FALSE	FALSE
4A09	OTU_31	tgcaagtcgagcggaacgatgtagcttgctacaggcgtcgagcggcggacgggtgagtaacgcgtaggaatctacctaatagtgggggacaacagttggaaacgactgctaataccgcatacgccctacgggggaaagagggcttaggctcttgctatcagatgagcctgcgtgagattagctagttggtggggtaaaggcccaccaaggcaacgatctctagctggtctgagaggatgatcagccacactgggactgagacacggcCCAgaCtCctAcggGaggcagCAgTggggaataTtggACAatgggCgcaagCCTGATcCAGCcaTGCCGCgTgTGTgAAGaAGGCCTtCGggTtGtaaagcactttcatcagtgaggaaaggttaatggtta…	Bacteria;Proteobacteria;Gammaproteobacteria;Oceanospirillales;Oceanospirillaceae;	FALSE	FALSE	TRUE	FALSE	FALSE
4C11	OTU_31	tgnaagtcgagcggaacgatgtagcttgctacaggcgtcgagcggcggacgggtgagtaacgcgtaggaatctacctaatagtgggggacaacagttggaaacgactgctaataccgcatacgccctacgggggaaagagggcttcggctcttgctatcagatgagcctgcgtgagattagctagttggtggggtaaaggcccaccaaggcaacgatctctaGCTGGTCTGAGAggatgAtCAGcCACACTGGgACTGAgAcAcGGcccAgaCtCctAcggGAGgCAgcAgtGggGaATATTGGACAATGggCGCAAGCcTgatccAGccatGCcgCgtgtgTGaagaaggccttcgggttgtaaagcacTttcatcagtgaggaaaggttaatggtta…	Bacteria;Proteobacteria;Gammaproteobacteria;Oceanospirillales;Oceanospirillaceae;	FALSE	FALSE	TRUE	FALSE	FALSE
4D10	OTU_31	tgnangtcgagcggaaacgatgtagcttgctacaggcgtcgagcggcggacgggtgagtaacgcgtaggaatctacctaatagtgggggacaacagttggaaacgactgctaataccgcatacgccctacgggggaaagagggcttcggctcttgctatcagatgagcctgcgtgagattagctagttggtggggtaaaggcccaccaaggcaacgatctctagctggtctgagaggatgatCagCCACACTGGgaCTGAGACACGGCCCAgaCtCCTACGGGAGGCAGCAGTGGgGAATATTGGACAATGGGCGcaAgCCTGaTcCAGCcATGCCGcgTgtgtgAAGAAGGCCttcGggTtGtaaagcactttcatcagtgaGgaaaggttaatggtt…	Bacteria;Proteobacteria;Gammaproteobacteria;Oceanospirillales;Oceanospirillaceae;	FALSE	FALSE	TRUE	FALSE	FALSE
Caption: All isolates whose phenotypes were assayed in this study. Their 16S rRNA gene sequence ("16S_seq") was characterized with Sanger sequencing with 27F/1492R primers (Methods, Supplementary Methods). Taxonomic identification was performed with the Ribosomal Database Project (RDP) Classifier. All phenotypic assays are described in Methods and/or Supplementary Methods.
